# Supplementary material for: Establishment and analysis of artificial neural network diagnosis model for coagulation-related molecular subgroups in coronary artery disease
Source: Front Genet. 2024 Feb 29;15:1351774. doi: 10.3389/fgene.2024.1351774 (PMC10941628; doi:10.3389/fgene.2024.1351774)
Supplement: Supplementary file 1 [file Table1.XLSX]

## Sheet: Table S1
Supplementary Table 1: Significantly different expressed genes between the two CRG-subgroups.
id	logFC	AveExpr	t	P.Value	adj.P.Val	B
CPXM1	-1.05028	6.53237	-17.9001	3.5855e-46	3.53082e-42	94.3541
CDC20	-1.16725	7.03727	-17.8433	5.55866e-46	3.64926e-42	93.9198
SFTPA1	-1.44711	7.00981	-17.7365	1.26774e-45	4.99361e-42	93.103
KLKB1	-1.60003	7.69269	-17.4481	1.17944e-44	2.58101e-41	90.8932
RASAL1	-1.23021	6.90517	-17.0259	3.11025e-43	4.71203e-40	87.6508
HUMBINDC	-1.98409	8.08734	-16.9354	6.27948e-43	7.27497e-40	86.9546
OTP	-1.34597	6.65609	-16.9126	7.49582e-43	7.77001e-40	86.7791
GPR182	-1.31843	6.89653	-16.6593	5.36675e-42	3.91475e-39	84.8285
PROKR1	-1.20215	8.54084	-16.5706	1.07028e-41	6.7997e-39	84.1444
CYP2B6	-1.10119	7.13578	-16.5621	1.14296e-41	6.82137e-39	84.0793
ADRB3	-1.04322	7.21504	-16.518	1.61082e-41	9.33091e-39	83.7392
OR2A25	-1.50904	6.92859	-16.3971	4.12948e-41	2.14026e-38	82.8063
TAAR2	-1.12014	6.92483	-16.3212	7.45301e-41	3.58017e-38	82.2211
MAPK11	-1.00236	8.06117	-16.2529	1.26887e-40	5.81171e-38	81.6938
TRPM5	-1.36227	7.38852	-16.2348	1.46154e-40	6.52781e-38	81.5537
LHFPL5	-1.12365	6.87776	-16.1917	2.04377e-40	8.56429e-38	81.2214
OR10A5	-1.16791	6.91487	-16.0507	6.13362e-40	2.41603e-37	80.1322
OR4D2	-1.14534	7.6818	-15.921	1.68548e-39	5.82379e-37	79.1303
FBN1	-1.08474	7.13211	-15.8993	1.99534e-39	6.77555e-37	78.9631
SHD	-1.05952	7.87153	-15.8932	2.09272e-39	6.98578e-37	78.9158
HTR1B	-1.26387	6.80096	-15.7467	6.56048e-39	2.01888e-36	77.7834
ATXN1L	-1.20585	7.4831	-15.7257	7.72461e-39	2.27069e-36	77.6215
SLC16A11	-1.20328	7.63845	-15.4769	5.3766e-38	1.2313e-35	75.6985
KRTAP11-1	-1.23727	7.06344	-15.3781	1.1619e-37	2.43443e-35	74.9347
CALML4	-1.20423	8.83051	-15.0966	1.04397e-36	1.88633e-34	72.7586
FOXL1	-1.04666	7.39645	-14.9851	2.49016e-36	4.08697e-34	71.897
OPRL1	-1.34454	8.63315	-14.7924	1.11888e-35	1.59683e-33	70.4077
LTA	-1.2022	7.78898	-14.7756	1.275e-35	1.80655e-33	70.2783
UPK3B	-1.21357	7.96459	-14.7659	1.37564e-35	1.93523e-33	70.203
F12	-1.00684	9.05946	-14.7537	1.51182e-35	2.11173e-33	70.1094
C10orf27	-1.21452	7.33077	-14.7464	1.60099e-35	2.205e-33	70.0526
MGC39821	-1.39214	7.29709	-14.6487	3.42599e-35	4.38149e-33	69.2986
SLC34A1	-1.28855	7.88654	-14.5875	5.51876e-35	6.87924e-33	68.8261
TJP3	-1.24745	7.13495	-14.3552	3.36643e-34	3.66309e-32	67.0338
LOC100132050	-1.16566	8.91869	-14.1518	1.63775e-33	1.62906e-31	65.4659
FLJ32252	-1.32884	7.75159	-13.9706	6.69247e-33	6.07411e-31	64.0708
LYZL1	-1.14372	6.79178	-13.8971	1.18386e-32	1.03168e-30	63.5056
P2RX3	-1.0679	7.40976	-13.8589	1.59162e-32	1.35116e-30	63.2122
REEP1	-1.35425	8.0863	-13.7997	2.5198e-32	2.04228e-30	62.7569
LOC100130950	-1.50217	8.87071	-13.7404	3.98978e-32	3.15577e-30	62.3015
OR1S2	-1.01336	6.22887	-13.6801	6.36521e-32	4.87793e-30	61.8386
FAM180A	-1.00545	7.8317	-13.5372	1.92458e-31	1.35373e-29	60.7422
GPR12	-1.09427	7.32235	-13.2315	2.04079e-30	1.26793e-28	58.4025
ADRA1D	-1.2299	7.85723	-13.091	6.02185e-30	3.5193e-28	57.3303
DYRK1B	-1.02669	8.09302	-12.9936	1.27453e-29	7.17199e-28	56.5875
FFAR3	-1.18373	8.12961	-12.8294	4.49922e-29	2.37566e-27	55.3379
MYEOV	-1.05657	8.27862	-12.7456	8.55808e-29	4.32183e-27	54.7009
KLHL17	-1.14294	7.2871	-12.5512	3.78828e-28	1.75553e-26	53.2272
EFCAB3	-1.24865	6.65627	-12.5477	3.8906e-28	1.7945e-26	53.2008
NAT14	-1.1482	8.84234	-12.4805	6.50033e-28	2.91627e-26	52.6924
KRTAP4-11	-1.25391	8.87742	-12.4158	1.06469e-27	4.63917e-26	52.2037
LOC494558	-1.27526	7.45393	-12.355	1.69233e-27	7.13715e-26	51.7447
CECR2	-1.16816	8.35051	-12.3089	2.40346e-27	9.94459e-26	51.3972
ZDHHC8	-1.11141	9.36168	-12.0594	1.59817e-26	5.90542e-25	49.521
ARHGEF16	-1.09162	7.128	-12.0255	2.06647e-26	7.53689e-25	49.2665
CNTNAP1	-1.06447	7.5545	-11.9767	2.98781e-26	1.06991e-24	48.9014
PPIH	-1.06851	7.40078	-11.9457	3.77808e-26	1.33589e-24	48.669
HMX2	-1.16086	8.96746	-11.9341	4.12493e-26	1.44814e-24	48.582
NAT10	-1.06521	10.5634	-11.9084	5.00654e-26	1.73598e-24	48.3902
WDR93	-1.00167	7.37785	-11.8555	7.46882e-26	2.52313e-24	47.9942
OXER1	-1.16166	8.70835	-11.8472	7.94974e-26	2.681e-24	47.9324
ACER1	-1.30784	8.06842	-11.7201	2.07009e-25	6.62933e-24	46.9848
MAP1LC3A	-1.11041	7.62605	-11.6977	2.4507e-25	7.78493e-24	46.8177
C1S	-1.06568	6.90593	-11.6046	4.93138e-25	1.50905e-23	46.1255
C21orf89	-1.17061	7.36636	-11.3522	3.25787e-24	8.98653e-23	44.2566
UCKL1	-1.06904	9.16042	-11.2115	9.28037e-24	2.41449e-22	43.2206
RP4-621O15.2	-1.13293	7.41525	-11.1554	1.40819e-23	3.54658e-22	42.8079
TTC9B	-1.00493	7.41595	-10.9873	4.88353e-23	1.16442e-21	41.5774
TACR1	-1.01811	5.97409	-10.9822	5.07111e-23	1.20477e-21	41.5401
KRT31	-1.19431	8.44876	-10.9448	6.68555e-23	1.56194e-21	41.2667
KRTAP2-1	-1.19062	9.46612	-10.916	8.26595e-23	1.90693e-21	41.0568
TIAM1	-1.08704	9.1041	-10.7723	2.37641e-22	5.24703e-21	40.0121
C17orf65	-1.15223	10.2463	-10.6832	4.56482e-22	9.75098e-21	39.3664
ASPHD1	-1.0284	6.65325	-10.6699	5.03303e-22	1.07163e-20	39.2698
C9orf25	-1.09745	11.1038	-10.5526	1.18441e-21	2.40485e-20	38.4234
PGF	-1.00566	10.369	-10.5339	1.35733e-21	2.7418e-20	38.2887
OR10A4	-1.06337	8.07088	-10.1156	2.78812e-20	4.88541e-19	35.3006
GPC4	-1.12615	8.56371	-10.0746	3.74144e-20	6.4525e-19	35.01
GPR119	-1.06567	8.88222	-10.0084	6.00529e-20	1.00745e-18	34.5424
SLC22A10	-1.06358	8.00134	-9.85765	1.75704e-19	2.82258e-18	33.4816
LALBA	-1.12693	7.74621	-9.72009	4.65201e-19	7.14675e-18	32.5198
MYOG	-1.10715	8.04299	-9.64655	7.81051e-19	1.17426e-17	32.008
DNAL4	-1.06856	8.95116	-9.59706	1.10593e-18	1.63524e-17	31.6645
SMR3A	-1.12443	10.2071	-9.50343	2.13084e-18	3.07675e-17	31.0169
RPL3L	-1.10293	9.09755	-9.425	3.68312e-18	5.18135e-17	30.4767
NOVA2	-1.14016	9.15514	-9.39686	4.47992e-18	6.23547e-17	30.2833
AMN	-1.01066	8.5549	-9.29486	9.0911e-18	1.2293e-16	29.5848
C18orf12	-1.08252	9.14907	-9.13804	2.68048e-17	3.48003e-16	28.5178
SLC22A18AS	-1.14486	8.78999	-9.03067	5.59228e-17	7.09665e-16	27.7923
MGC4473	-1.09346	9.94137	-8.99513	7.12688e-17	8.92932e-16	27.5531
GABRP	-1.08006	10.4771	-8.50558	1.91827e-15	2.09658e-14	24.3073
FGF3	-1.13557	11.7973	-8.33992	5.72261e-15	6.00143e-14	23.2308
PLCXD2	-1.15396	9.48731	-8.33272	5.99965e-15	6.2781e-14	23.1843
OPN1LW	-1.04491	9.64479	-8.05559	3.63703e-14	3.51478e-13	21.4106
EVX1	-1.09322	10.6396	-7.2574	5.37515e-12	4.24133e-11	16.5027

## Sheet: Table S2
Supplementary Table 2: Gene Ontology (GO) analysis between the two CRG-subgroups.
ONTOLOGY	ID	Description	GeneRatio	BgRatio	pvalue	p.adjust	qvalue	geneID	Count
BP	GO:0007188	adenylate cyclase-modulating G protein-coupled receptor signaling pathway	13/200	244/18800	2.22553e-06	0.00546146	0.00506016	ADRB3/HTR1B/OPRL1/GPR12/ADRA1D/CRHR1/FFAR3/CORT/GIPR/OXER1/ADORA1/GPR119/CRHR2	13
BP	GO:0035637	multicellular organismal signaling	10/200	164/18800	1.051e-05	0.0128958	0.0119482	CLCN1/GJD3/CAV1/P2RX3/NKX2-5/GHSR/CACNG8/CNTNAP1/HRC/HCRT	10
BP	GO:0051480	regulation of cytosolic calcium ion concentration	14/200	356/18800	2.91212e-05	0.0193016	0.0178834	XCR1/HTR1B/OPRL1/CAV1/P2RX3/ADRA1D/GIPR/ADORA1/LIME1/TACR1/HRC/HCRT/P2RX2/THY1	14
BP	GO:0006874	cellular calcium ion homeostasis	16/200	456/18800	3.14615e-05	0.0193016	0.0178834	XCR1/HTR1B/STC1/OPRL1/CAV1/P2RX3/GPR12/ADRA1D/GIPR/ADORA1/LIME1/TACR1/HRC/HCRT/P2RX2/THY1	16
BP	GO:0055074	calcium ion homeostasis	16/200	468/18800	4.29364e-05	0.0210732	0.0195247	XCR1/HTR1B/STC1/OPRL1/CAV1/P2RX3/GPR12/ADRA1D/GIPR/ADORA1/LIME1/TACR1/HRC/HCRT/P2RX2/THY1	16
BP	GO:0007588	excretion	6/200	65/18800	6.59067e-05	0.0269558	0.0249752	NPHP1/STC1/ADORA1/TACR1/CLCNKA/AMN	6
BP	GO:0072503	cellular divalent inorganic cation homeostasis	16/200	494/18800	8.11989e-05	0.028466	0.0263744	XCR1/HTR1B/STC1/OPRL1/CAV1/P2RX3/GPR12/ADRA1D/GIPR/ADORA1/LIME1/TACR1/HRC/HCRT/P2RX2/THY1	16
BP	GO:0014821	phasic smooth muscle contraction	4/200	23/18800	9.39245e-05	0.0288113	0.0266943	P2RX3/GHSR/P2RX2/NEUROG1	4
BP	GO:0019226	transmission of nerve impulse	6/200	73/18800	0.000126592	0.0330556	0.0306267	CLCN1/P2RX3/GHSR/CACNG8/CNTNAP1/HCRT	6
BP	GO:0014848	urinary tract smooth muscle contraction	3/200	10/18800	0.000134701	0.0330556	0.0306267	P2RX3/TACR1/P2RX2	3
BP	GO:0007193	adenylate cyclase-inhibiting G protein-coupled receptor signaling pathway	6/200	78/18800	0.000182792	0.0370096	0.0342902	HTR1B/OPRL1/FFAR3/CORT/OXER1/ADORA1	6
BP	GO:0006939	smooth muscle contraction	7/200	112/18800	0.000195967	0.0370096	0.0342902	CAV1/P2RX3/GHSR/ADORA1/TACR1/P2RX2/NEUROG1	7
BP	GO:0007204	positive regulation of cytosolic calcium ion concentration	12/200	325/18800	0.000196058	0.0370096	0.0342902	XCR1/OPRL1/CAV1/P2RX3/ADRA1D/GIPR/LIME1/TACR1/HRC/HCRT/P2RX2/THY1	12
BP	GO:0030432	peristalsis	3/200	12/18800	0.000243099	0.0426117	0.0394807	P2RX3/P2RX2/NEUROG1	3
BP	GO:0051924	regulation of calcium ion transport	10/200	251/18800	0.000368565	0.0576554	0.053419	STC1/OPRL1/CAV1/P2RX3/CRHR1/LIME1/HRC/HCRT/P2RX2/THY1	10
BP	GO:0051930	regulation of sensory perception of pain	4/200	33/18800	0.000399406	0.0576554	0.053419	OPRL1/P2RX3/ADORA1/SMR3A	4
BP	GO:0051931	regulation of sensory perception	4/200	33/18800	0.000399406	0.0576554	0.053419	OPRL1/P2RX3/ADORA1/SMR3A	4
BP	GO:0060456	positive regulation of digestive system process	3/200	15/18800	0.000491067	0.0669488	0.0620295	OPRL1/GHSR/TACR1	3
BP	GO:0034765	regulation of ion transmembrane transport	14/200	476/18800	0.000597092	0.0710465	0.0658261	TRPM5/CLCN1/OPRL1/CAV1/PRRT1/SLC34A1/CRHR1/CACNG8/LIME1/CLCNKA/HRC/KCNQ3/KCNK7/THY1	14
BP	GO:0048266	behavioral response to pain	3/200	16/18800	0.000599667	0.0710465	0.0658261	P2RX3/TACR1/P2RX2	3
BP	GO:0006816	calcium ion transport	13/200	424/18800	0.000637065	0.0710465	0.0658261	TRPM5/XCR1/STC1/OPRL1/CAV1/P2RX3/CRHR1/CACNG8/LIME1/HRC/HCRT/P2RX2/THY1	13
BP	GO:0019233	sensory perception of pain	6/200	99/18800	0.000663248	0.0710465	0.0658261	OPRL1/P2RX3/ADORA1/TACR1/ALOXE3/SMR3A	6
BP	GO:0007586	digestion	7/200	137/18800	0.00066588	0.0710465	0.0658261	OPRL1/GHSR/MUC4/CLPS/TACR1/CTRB2/NEUROG1	7
BP	GO:0042755	eating behavior	4/200	39/18800	0.000763853	0.078104	0.072365	OPRL1/GHSR/TACR1/HCRT	4
BP	GO:0010522	regulation of calcium ion transport into cytosol	6/200	103/18800	0.000817206	0.0802169	0.0743227	CAV1/P2RX3/LIME1/HRC/P2RX2/THY1	6
BP	GO:0044058	regulation of digestive system process	4/200	43/18800	0.00110876	0.10465	0.0969601	OPRL1/GHSR/TACR1/NEUROG1	4
BP	GO:0010959	regulation of metal ion transport	12/200	403/18800	0.00131522	0.109024	0.101013	STC1/OPRL1/CAV1/P2RX3/NKX2-5/CRHR1/ADORA1/LIME1/HRC/HCRT/P2RX2/THY1	12
BP	GO:0006936	muscle contraction	11/200	349/18800	0.00132645	0.109024	0.101013	CLCN1/STC1/CAV1/P2RX3/NKX2-5/GHSR/ADORA1/TACR1/HRC/P2RX2/NEUROG1	11
BP	GO:0007189	adenylate cyclase-activating G protein-coupled receptor signaling pathway	7/200	155/18800	0.00137156	0.109024	0.101013	ADRB3/OPRL1/GPR12/ADRA1D/CRHR1/GIPR/GPR119	7
BP	GO:0043271	negative regulation of ion transport	7/200	155/18800	0.00137156	0.109024	0.101013	HTR1B/STC1/OPRL1/CAV1/CRHR1/ADORA1/HCRT	7
BP	GO:0055117	regulation of cardiac muscle contraction	5/200	77/18800	0.00137724	0.109024	0.101013	STC1/CAV1/NKX2-5/ADORA1/HRC	5
BP	GO:0090257	regulation of muscle system process	9/200	250/18800	0.0014678	0.1119	0.103677	STC1/CAV1/NKX2-5/GHSR/ADORA1/TACR1/HRC/MYOG/NEUROG1	9
BP	GO:0002673	regulation of acute inflammatory response	4/200	47/18800	0.00155036	0.1119	0.103677	KLKB1/F12/FFAR3/ADORA1	4
BP	GO:0045776	negative regulation of blood pressure	4/200	47/18800	0.00155036	0.1119	0.103677	ADRB3/OPRL1/FFAR3/ADORA1	4
BP	GO:0051928	positive regulation of calcium ion transport	6/200	119/18800	0.00172449	0.120912	0.112027	STC1/CAV1/P2RX3/HCRT/P2RX2/THY1	6
BP	GO:0021854	hypothalamus development	3/200	23/18800	0.00179532	0.122381	0.113388	OTP/PROP1/FOXB1	3
BP	GO:0044062	regulation of excretion	3/200	24/18800	0.00203582	0.132458	0.122725	STC1/ADORA1/TACR1	3
BP	GO:0042391	regulation of membrane potential	12/200	425/18800	0.0020511	0.132458	0.122725	CLCN1/CAV1/SLC34A1/P2RX3/CNTNAP1/ADORA1/TACR1/HCRT/GABRP/KCNQ3/KCNK7/P2RX2	12
BP	GO:0031424	keratinization	5/200	85/18800	0.00213553	0.134374	0.1245	KRT85/LCE3D/KRTAP6-3/KRT81/EVPL	5
BP	GO:0007409	axonogenesis	12/200	430/18800	0.00225842	0.134572	0.124684	GFRA3/CDK5R2/CNTNAP1/NTN3/TIAM1/DAB1/OR10A4/NOVA2/NUMBL/EVX1/FOXB1/THY1	12
BP	GO:0006937	regulation of muscle contraction	7/200	170/18800	0.00232088	0.134572	0.124684	STC1/CAV1/NKX2-5/GHSR/ADORA1/TACR1/HRC	7
BP	GO:0060402	calcium ion transport into cytosol	7/200	171/18800	0.00239862	0.134572	0.124684	XCR1/CAV1/P2RX3/LIME1/HRC/P2RX2/THY1	7
BP	GO:0045104	intermediate filament cytoskeleton organization	5/200	88/18800	0.00248611	0.134572	0.124684	KRT32/KRT85/KRT31/KRT81/EVPL	5
BP	GO:0010524	positive regulation of calcium ion transport into cytosol	4/200	54/18800	0.00259458	0.134572	0.124684	CAV1/P2RX3/P2RX2/THY1	4
BP	GO:0045744	negative regulation of G protein-coupled receptor signaling pathway	4/200	54/18800	0.00259458	0.134572	0.124684	HTR1B/KLK14/OPRL1/GIPR	4
BP	GO:0007589	body fluid secretion	5/200	89/18800	0.00261175	0.134572	0.124684	CAV1/ADORA1/TACR1/FOXB1/NEUROG1	5
BP	GO:0045103	intermediate filament-based process	5/200	89/18800	0.00261175	0.134572	0.124684	KRT32/KRT85/KRT31/KRT81/EVPL	5
BP	GO:0043270	positive regulation of ion transport	9/200	273/18800	0.00266568	0.134572	0.124684	STC1/CAV1/SLC34A1/P2RX3/NKX2-5/ADORA1/HCRT/P2RX2/THY1	9
BP	GO:0050878	regulation of body fluid levels	11/200	382/18800	0.00268706	0.134572	0.124684	KLKB1/OPRL1/F12/CAV1/HGFAC/ADORA1/ACER1/TACR1/ALOXE3/FOXB1/NEUROG1	11
BP	GO:0051953	negative regulation of amine transport	3/200	27/18800	0.002874	0.13829	0.128129	HTR1B/GHSR/ADORA1	3
BP	GO:0097254	renal tubular secretion	3/200	27/18800	0.002874	0.13829	0.128129	STC1/ADORA1/TACR1	3
BP	GO:0099072	regulation of postsynaptic membrane neurotransmitter receptor levels	4/200	56/18800	0.00296406	0.139881	0.129603	GHSR/CACNG8/GPC4/PORCN	4
BP	GO:0007517	muscle organ development	10/200	334/18800	0.00315262	0.14581	0.135096	CAV1/NKX2-5/CNTNAP1/ANKRD33/MYOG/FOXH1/MEF2D/FGF3/P2RX2/NEUROG1	10
BP	GO:0003012	muscle system process	12/200	449/18800	0.00320854	0.14581	0.135096	CLCN1/STC1/CAV1/P2RX3/NKX2-5/GHSR/ADORA1/TACR1/HRC/MYOG/P2RX2/NEUROG1	12
BP	GO:0003073	regulation of systemic arterial blood pressure	5/200	95/18800	0.00346419	0.150716	0.139642	ADRB3/ADRA1D/ADORA1/TACR1/P2RX2	5
BP	GO:0008217	regulation of blood pressure	7/200	183/18800	0.00349667	0.150716	0.139642	ADRB3/OPRL1/ADRA1D/FFAR3/ADORA1/TACR1/P2RX2	7
BP	GO:0048265	response to pain	3/200	29/18800	0.00353475	0.150716	0.139642	P2RX3/TACR1/P2RX2	3
BP	GO:0031644	regulation of nervous system process	6/200	138/18800	0.00361859	0.150716	0.139642	OPRL1/P2RX3/GHSR/ADORA1/HCRT/SMR3A	6
BP	GO:0006942	regulation of striated muscle contraction	5/200	96/18800	0.00362358	0.150716	0.139642	STC1/CAV1/NKX2-5/ADORA1/HRC	5
BP	GO:0007190	activation of adenylate cyclase activity	3/200	30/18800	0.00389703	0.159136	0.147443	ADRB3/CRHR1/GIPR	3
BP	GO:0035296	regulation of tube diameter	6/200	141/18800	0.00402055	0.159136	0.147443	ADRB3/HTR1B/CAV1/ADRA1D/ADORA1/TACR1	6
BP	GO:0097746	blood vessel diameter maintenance	6/200	141/18800	0.00402055	0.159136	0.147443	ADRB3/HTR1B/CAV1/ADRA1D/ADORA1/TACR1	6
BP	GO:0035150	regulation of tube size	6/200	142/18800	0.00416162	0.162097	0.150186	ADRB3/HTR1B/CAV1/ADRA1D/ADORA1/TACR1	6
BP	GO:0061099	negative regulation of protein tyrosine kinase activity	3/200	31/18800	0.00428111	0.162097	0.150186	CAV1/CHMP6/THY1	3
BP	GO:0060401	cytosolic calcium ion transport	7/200	190/18800	0.00429351	0.162097	0.150186	XCR1/CAV1/P2RX3/LIME1/HRC/P2RX2/THY1	7
BP	GO:0050909	sensory perception of taste	4/200	63/18800	0.00453808	0.168734	0.156336	CST2/TRPM5/P2RX3/P2RX2	4
BP	GO:0021979	hypothalamus cell differentiation	2/200	10/18800	0.00479063	0.171907	0.159275	OTP/PROP1	2
BP	GO:0038003	G protein-coupled opioid receptor signaling pathway	2/200	10/18800	0.00479063	0.171907	0.159275	OPRL1/NPBWR1	2
BP	GO:0008544	epidermis development	10/200	355/18800	0.00483356	0.171907	0.159275	LHFPL5/KLK14/KRT32/KRT85/LCE3D/KRTAP6-3/ACER1/KRT31/KRT81/EVPL	10
BP	GO:0006940	regulation of smooth muscle contraction	4/200	65/18800	0.00507399	0.171987	0.15935	CAV1/GHSR/ADORA1/TACR1	4
BP	GO:0022600	digestive system process	5/200	104/18800	0.00509353	0.171987	0.15935	OPRL1/GHSR/MUC4/TACR1/NEUROG1	5
BP	GO:0045907	positive regulation of vasoconstriction	3/200	33/18800	0.00511617	0.171987	0.15935	CAV1/ADRA1D/TACR1	3
BP	GO:0098801	regulation of renal system process	3/200	33/18800	0.00511617	0.171987	0.15935	STC1/ADORA1/TACR1	3
BP	GO:0061564	axon development	12/200	479/18800	0.00534654	0.172428	0.159758	GFRA3/CDK5R2/CNTNAP1/NTN3/TIAM1/DAB1/OR10A4/NOVA2/NUMBL/EVX1/FOXB1/THY1	12
BP	GO:0007631	feeding behavior	5/200	106/18800	0.00551852	0.172428	0.159758	HTR1B/OPRL1/GHSR/TACR1/HCRT	5
BP	GO:0032228	regulation of synaptic transmission, GABAergic	3/200	34/18800	0.00556784	0.172428	0.159758	HTR1B/ADORA1/TACR1	3
BP	GO:0035590	purinergic nucleotide receptor signaling pathway	3/200	34/18800	0.00556784	0.172428	0.159758	P2RX3/ADORA1/P2RX2	3
BP	GO:0086004	regulation of cardiac muscle cell contraction	3/200	34/18800	0.00556784	0.172428	0.159758	STC1/CAV1/ADORA1	3
BP	GO:0050890	cognition	9/200	306/18800	0.0056105	0.172428	0.159758	ATXN1L/OPRL1/PRRT1/GHSR/ADORA1/TACR1/TTBK1/FOXB1/NEUROG1	9
BP	GO:0007187	G protein-coupled receptor signaling pathway, coupled to cyclic nucleotide second messenger	4/200	67/18800	0.00565077	0.172428	0.159758	ADRB3/XCR1/HTR1B/OR10H2	4
BP	GO:1901844	regulation of cell communication by electrical coupling involved in cardiac conduction	2/200	11/18800	0.00581438	0.172428	0.159758	CAV1/HRC	2
BP	GO:0045109	intermediate filament organization	4/200	68/18800	0.00595489	0.172428	0.159758	KRT32/KRT85/KRT31/KRT81	4
BP	GO:0021761	limbic system development	5/200	108/18800	0.00596797	0.172428	0.159758	OTP/CDK5R2/DAB1/PROP1/FOXB1	5
BP	GO:0031646	positive regulation of nervous system process	3/200	35/18800	0.0060427	0.172428	0.159758	OPRL1/P2RX3/HCRT	3
BP	GO:0048741	skeletal muscle fiber development	3/200	35/18800	0.0060427	0.172428	0.159758	CNTNAP1/MYOG/P2RX2	3
BP	GO:0090075	relaxation of muscle	3/200	35/18800	0.0060427	0.172428	0.159758	ADORA1/HRC/NEUROG1	3
BP	GO:0050795	regulation of behavior	4/200	69/18800	0.00626973	0.176849	0.163855	HTR1B/OPRL1/GHSR/ADORA1	4
BP	GO:0007519	skeletal muscle tissue development	6/200	155/18800	0.00634573	0.176959	0.163957	CAV1/CNTNAP1/ANKRD33/MYOG/MEF2D/P2RX2	6
BP	GO:0045216	cell-cell junction organization	7/200	205/18800	0.00645643	0.178023	0.164942	KIFC3/NPHP1/GJD3/CAV1/TJP3/CNTNAP1/NUMBL	7
BP	GO:0045777	positive regulation of blood pressure	3/200	36/18800	0.00654105	0.178353	0.165248	ADRA1D/ADORA1/TACR1	3
BP	GO:1903522	regulation of blood circulation	8/200	260/18800	0.006812	0.180882	0.167591	GJD3/STC1/CAV1/NKX2-5/ADRA1D/ADORA1/TACR1/HRC	8
BP	GO:0042756	drinking behavior	2/200	12/18800	0.00692864	0.180882	0.167591	HTR1B/TACR1	2
BP	GO:0046541	saliva secretion	2/200	12/18800	0.00692864	0.180882	0.167591	TACR1/NEUROG1	2
BP	GO:0048521	negative regulation of behavior	2/200	12/18800	0.00692864	0.180882	0.167591	GHSR/ADORA1	2
BP	GO:0045762	positive regulation of adenylate cyclase activity	3/200	37/18800	0.00706318	0.182453	0.169047	ADRB3/CRHR1/GIPR	3
BP	GO:0002526	acute inflammatory response	5/200	113/18800	0.00720331	0.184134	0.170605	KLKB1/F12/FFAR3/ADORA1/TACR1	5
BP	GO:0003018	vascular process in circulatory system	8/200	263/18800	0.00727911	0.184154	0.170623	ADRB3/HTR1B/CAV1/TJP3/ADRA1D/ADORA1/TACR1/LRP3	8
BP	GO:0007611	learning or memory	8/200	264/18800	0.00744007	0.186305	0.172616	ATXN1L/OPRL1/PRRT1/GHSR/TACR1/TTBK1/FOXB1/NEUROG1	8
BP	GO:0008016	regulation of heart contraction	7/200	211/18800	0.00751723	0.186336	0.172645	GJD3/STC1/CAV1/NKX2-5/ADRA1D/ADORA1/HRC	7
BP	GO:0007320	insemination	2/200	13/18800	0.00813138	0.18937	0.175456	KLK14/TACR1	2
BP	GO:0015816	glycine transport	2/200	13/18800	0.00813138	0.18937	0.175456	SLC6A5/SLC36A3	2
BP	GO:0055062	phosphate ion homeostasis	2/200	13/18800	0.00813138	0.18937	0.175456	SLC34A1/SLC34A3	2
BP	GO:0072506	trivalent inorganic anion homeostasis	2/200	13/18800	0.00813138	0.18937	0.175456	SLC34A1/SLC34A3	2
BP	GO:0014904	myotube cell development	3/200	39/18800	0.0081798	0.18937	0.175456	CNTNAP1/MYOG/P2RX2	3
BP	GO:0032941	secretion by tissue	3/200	39/18800	0.0081798	0.18937	0.175456	ADORA1/TACR1/NEUROG1	3
BP	GO:0045823	positive regulation of heart contraction	3/200	39/18800	0.0081798	0.18937	0.175456	NKX2-5/ADRA1D/HRC	3
BP	GO:1903115	regulation of actin filament-based movement	3/200	40/18800	0.00877478	0.195917	0.181521	STC1/CAV1/ADORA1	3
BP	GO:1903524	positive regulation of blood circulation	3/200	40/18800	0.00877478	0.195917	0.181521	NKX2-5/ADRA1D/HRC	3
BP	GO:0030216	keratinocyte differentiation	6/200	167/18800	0.00901112	0.195917	0.181521	KRT85/LCE3D/KRTAP6-3/ACER1/KRT81/EVPL	6
BP	GO:0060538	skeletal muscle organ development	6/200	167/18800	0.00901112	0.195917	0.181521	CAV1/CNTNAP1/ANKRD33/MYOG/MEF2D/P2RX2	6
BP	GO:0001976	nervous system process involved in regulation of systemic arterial blood pressure	2/200	14/18800	0.00942062	0.195917	0.181521	TACR1/P2RX2	2
BP	GO:0003222	ventricular trabecula myocardium morphogenesis	2/200	14/18800	0.00942062	0.195917	0.181521	NKX2-5/FOXH1	2
BP	GO:0007512	adult heart development	2/200	14/18800	0.00942062	0.195917	0.181521	NKX2-5/MEF2D	2
BP	GO:0014061	regulation of norepinephrine secretion	2/200	14/18800	0.00942062	0.195917	0.181521	GHSR/FFAR3	2
BP	GO:0048243	norepinephrine secretion	2/200	14/18800	0.00942062	0.195917	0.181521	GHSR/FFAR3	2
BP	GO:0051917	regulation of fibrinolysis	2/200	14/18800	0.00942062	0.195917	0.181521	KLKB1/F12	2
BP	GO:0090128	regulation of synapse maturation	2/200	14/18800	0.00942062	0.195917	0.181521	CDC20/ARHGEF15	2
BP	GO:1901077	regulation of relaxation of muscle	2/200	14/18800	0.00942062	0.195917	0.181521	HRC/NEUROG1	2
BP	GO:0014902	myotube differentiation	5/200	122/18800	0.00985815	0.203293	0.188356	NKX2-5/DYRK1B/CNTNAP1/MYOG/P2RX2	5
BP	GO:0007608	sensory perception of smell	11/200	458/18800	0.0101374	0.206652	0.191468	OR10G8/OR5H1/OR2A25/OR10A5/OR4D2/OR1S2/OR7E24/OR1L3/OR10A4/UGT2A1/OR10H2	11
BP	GO:0032355	response to estradiol	5/200	123/18800	0.0101895	0.206652	0.191468	OPRL1/SLC34A1/GHSR/TACR1/MYOG	5
BP	GO:0010649	regulation of cell communication by electrical coupling	2/200	15/18800	0.0107944	0.213625	0.197928	CAV1/HRC	2
BP	GO:0051956	negative regulation of amino acid transport	2/200	15/18800	0.0107944	0.213625	0.197928	HTR1B/ADORA1	2
BP	GO:0099509	regulation of presynaptic cytosolic calcium ion concentration	2/200	15/18800	0.0107944	0.213625	0.197928	HTR1B/ADORA1	2
BP	GO:0042310	vasoconstriction	4/200	82/18800	0.0114054	0.223911	0.207458	HTR1B/CAV1/ADRA1D/TACR1	4
BP	GO:0060537	muscle tissue development	10/200	405/18800	0.011669	0.226693	0.210036	MAPK11/CAV1/NKX2-5/CNTNAP1/ANKRD33/MYOG/FOXH1/MEF2D/FGF3/P2RX2	10
BP	GO:0009913	epidermal cell differentiation	7/200	230/18800	0.0117319	0.226693	0.210036	LHFPL5/KRT85/LCE3D/KRTAP6-3/ACER1/KRT81/EVPL	7
BP	GO:0030002	cellular anion homeostasis	2/200	16/18800	0.0122508	0.231257	0.214265	SLC34A1/SLC34A3	2
BP	GO:0099633	protein localization to postsynaptic specialization membrane	2/200	16/18800	0.0122508	0.231257	0.214265	GHSR/GPC4	2
BP	GO:0099645	neurotransmitter receptor localization to postsynaptic specialization membrane	2/200	16/18800	0.0122508	0.231257	0.214265	GHSR/GPC4	2
BP	GO:2001257	regulation of cation channel activity	6/200	180/18800	0.0127134	0.238157	0.220658	OPRL1/CAV1/PRRT1/CRHR1/CACNG8/HRC	6
BP	GO:0015698	inorganic anion transport	6/200	182/18800	0.0133652	0.245185	0.227169	CLCN1/SLC34A1/BEST4/CLCNKA/GABRP/SLC34A3	6
BP	GO:0050907	detection of chemical stimulus involved in sensory perception	11/200	478/18800	0.0135981	0.245185	0.227169	OR10G8/OR5H1/CST2/OR2A25/OR10A5/OR4D2/OR1S2/OR7E24/OR1L3/OR10A4/OR10H2	11
BP	GO:0016264	gap junction assembly	2/200	17/18800	0.0137879	0.245185	0.227169	GJD3/CAV1	2
BP	GO:0043117	positive regulation of vascular permeability	2/200	17/18800	0.0137879	0.245185	0.227169	TJP3/TACR1	2
BP	GO:0045217	cell-cell junction maintenance	2/200	17/18800	0.0137879	0.245185	0.227169	KIFC3/CNTNAP1	2
BP	GO:0051969	regulation of transmission of nerve impulse	2/200	17/18800	0.0137879	0.245185	0.227169	GHSR/HCRT	2
BP	GO:0072376	protein activation cascade	2/200	17/18800	0.0137879	0.245185	0.227169	KLKB1/F12	2
BP	GO:0003044	regulation of systemic arterial blood pressure mediated by a chemical signal	3/200	48/18800	0.0144402	0.254936	0.236204	ADRB3/ADRA1D/TACR1	3
BP	GO:0044070	regulation of anion transport	4/200	89/18800	0.0150388	0.263608	0.244239	HTR1B/STC1/SLC34A1/ADORA1	4
BP	GO:0050885	neuromuscular process controlling balance	3/200	49/18800	0.0152638	0.265655	0.246135	FOXS1/CNTNAP1/NEUROG1	3
BP	GO:1902683	regulation of receptor localization to synapse	2/200	18/18800	0.0154038	0.266205	0.246644	GHSR/GPC4	2
BP	GO:0061097	regulation of protein tyrosine kinase activity	4/200	90/18800	0.0156107	0.267893	0.248209	CAV1/ADORA1/CHMP6/THY1	4
BP	GO:0060048	cardiac muscle contraction	5/200	138/18800	0.0161086	0.272706	0.252668	STC1/CAV1/NKX2-5/ADORA1/HRC	5
BP	GO:0031281	positive regulation of cyclase activity	3/200	50/18800	0.0161134	0.272706	0.252668	ADRB3/CRHR1/GIPR	3
BP	GO:0060047	heart contraction	7/200	247/18800	0.0167613	0.27422	0.254071	GJD3/STC1/CAV1/NKX2-5/ADRA1D/ADORA1/HRC	7
BP	GO:0051952	regulation of amine transport	4/200	92/18800	0.0167953	0.27422	0.254071	HTR1B/GHSR/FFAR3/ADORA1	4
BP	GO:0050804	modulation of chemical synaptic transmission	10/200	429/18800	0.0168209	0.27422	0.254071	CDC20/HTR1B/PRRT1/P2RX3/GHSR/CACNG8/ADORA1/TACR1/HCRT/CRHR2	10
BP	GO:0051349	positive regulation of lyase activity	3/200	51/18800	0.0169892	0.27422	0.254071	ADRB3/CRHR1/GIPR	3
BP	GO:0051932	synaptic transmission, GABAergic	3/200	51/18800	0.0169892	0.27422	0.254071	HTR1B/ADORA1/TACR1	3
BP	GO:0099177	regulation of trans-synaptic signaling	10/200	430/18800	0.0170671	0.27422	0.254071	CDC20/HTR1B/PRRT1/P2RX3/GHSR/CACNG8/ADORA1/TACR1/HCRT/CRHR2	10
BP	GO:0003417	growth plate cartilage development	2/200	19/18800	0.0170968	0.27422	0.254071	STC1/RARG	2
BP	GO:1901386	negative regulation of voltage-gated calcium channel activity	2/200	19/18800	0.0170968	0.27422	0.254071	OPRL1/CRHR1	2
BP	GO:0050911	detection of chemical stimulus involved in sensory perception of smell	10/200	432/18800	0.0175674	0.279937	0.259368	OR10G8/OR5H1/OR2A25/OR10A5/OR4D2/OR1S2/OR7E24/OR1L3/OR10A4/OR10H2	10
BP	GO:0001508	action potential	5/200	143/18800	0.0185021	0.28577	0.264772	CLCN1/CAV1/P2RX3/CNTNAP1/TACR1	5
BP	GO:0060079	excitatory postsynaptic potential	4/200	95/18800	0.0186751	0.28577	0.264772	P2RX3/ADORA1/HCRT/P2RX2	4
BP	GO:0002931	response to ischemia	3/200	53/18800	0.0188192	0.28577	0.264772	CAV1/GPR31/P2RX2	3
BP	GO:0003215	cardiac right ventricle morphogenesis	2/200	20/18800	0.018865	0.28577	0.264772	NKX2-5/FOXH1	2
BP	GO:0010288	response to lead ion	2/200	20/18800	0.018865	0.28577	0.264772	SLC34A1/MAP1LC3A	2
BP	GO:0035813	regulation of renal sodium excretion	2/200	20/18800	0.018865	0.28577	0.264772	ADORA1/TACR1	2
BP	GO:0042693	muscle cell fate commitment	2/200	20/18800	0.018865	0.28577	0.264772	NKX2-5/MYOG	2
BP	GO:1902473	regulation of protein localization to synapse	2/200	20/18800	0.018865	0.28577	0.264772	GHSR/GPC4	2
BP	GO:0070588	calcium ion transmembrane transport	8/200	314/18800	0.019456	0.292915	0.271392	TRPM5/XCR1/OPRL1/CRHR1/CACNG8/LIME1/HRC/THY1	8
BP	GO:0043279	response to alkaloid	4/200	97/18800	0.019998	0.298907	0.276944	HTR1B/SLC34A1/MAP1LC3A/TACR1	4
BP	GO:0003015	heart process	7/200	257/18800	0.0203469	0.298907	0.276944	GJD3/STC1/CAV1/NKX2-5/ADRA1D/ADORA1/HRC	7
BP	GO:0060349	bone morphogenesis	4/200	98/18800	0.0206805	0.298907	0.276944	STC1/RARG/MEF2D/NEUROG1	4
BP	GO:0061337	cardiac conduction	4/200	98/18800	0.0206805	0.298907	0.276944	GJD3/CAV1/NKX2-5/HRC	4
BP	GO:0002029	desensitization of G protein-coupled receptor signaling pathway	2/200	21/18800	0.0207067	0.298907	0.276944	HTR1B/GIPR	2
BP	GO:0003085	negative regulation of systemic arterial blood pressure	2/200	21/18800	0.0207067	0.298907	0.276944	ADRB3/ADORA1	2
BP	GO:0022401	negative adaptation of signaling pathway	2/200	21/18800	0.0207067	0.298907	0.276944	HTR1B/GIPR	2
BP	GO:0060041	retina development in camera-type eye	5/200	149/18800	0.0216702	0.300201	0.278143	NPHP1/IMPG2/ARHGEF15/LAMC3/THY1	5
BP	GO:0050433	regulation of catecholamine secretion	3/200	56/18800	0.0217612	0.300201	0.278143	HTR1B/GHSR/FFAR3	3
BP	GO:0097120	receptor localization to synapse	3/200	56/18800	0.0217612	0.300201	0.278143	GHSR/CACNG8/GPC4	3
BP	GO:0015837	amine transport	4/200	100/18800	0.0220882	0.300201	0.278143	HTR1B/GHSR/FFAR3/ADORA1	4
BP	GO:0044703	multi-organism reproductive process	6/200	205/18800	0.0226111	0.300201	0.278143	KLK14/STC1/GHSR/CRHR1/TACR1/PGF	6
BP	GO:0007620	copulation	2/200	22/18800	0.02262	0.300201	0.278143	KLK14/TACR1	2
BP	GO:0009129	pyrimidine nucleoside monophosphate metabolic process	2/200	22/18800	0.02262	0.300201	0.278143	UCKL1/NT5M	2
BP	GO:0015874	norepinephrine transport	2/200	22/18800	0.02262	0.300201	0.278143	GHSR/FFAR3	2
BP	GO:0023058	adaptation of signaling pathway	2/200	22/18800	0.02262	0.300201	0.278143	HTR1B/GIPR	2
BP	GO:0032891	negative regulation of organic acid transport	2/200	22/18800	0.02262	0.300201	0.278143	HTR1B/ADORA1	2
BP	GO:0035812	renal sodium excretion	2/200	22/18800	0.02262	0.300201	0.278143	ADORA1/TACR1	2
BP	GO:0048634	regulation of muscle organ development	2/200	22/18800	0.02262	0.300201	0.278143	FGF3/NEUROG1	2
BP	GO:0050432	catecholamine secretion	3/200	57/18800	0.0227946	0.300201	0.278143	HTR1B/GHSR/FFAR3	3
BP	GO:0060350	endochondral bone morphogenesis	3/200	57/18800	0.0227946	0.300201	0.278143	STC1/RARG/MEF2D	3
BP	GO:2001258	negative regulation of cation channel activity	3/200	57/18800	0.0227946	0.300201	0.278143	OPRL1/CAV1/CRHR1	3
BP	GO:0099565	chemical synaptic transmission, postsynaptic	4/200	101/18800	0.0228135	0.300201	0.278143	P2RX3/ADORA1/HCRT/P2RX2	4
BP	GO:0023061	signal release	10/200	451/18800	0.022876	0.300201	0.278143	HTR1B/GHSR/CRHR1/PDZD11/FFAR3/GIPR/ADORA1/TACR1/HCRT/PORCN	10
BP	GO:0022029	telencephalon cell migration	3/200	58/18800	0.0238542	0.306483	0.283963	CDK5R2/DAB1/FOXB1	3
BP	GO:0045761	regulation of adenylate cyclase activity	3/200	58/18800	0.0238542	0.306483	0.283963	ADRB3/CRHR1/GIPR	3
BP	GO:0050732	negative regulation of peptidyl-tyrosine phosphorylation	3/200	58/18800	0.0238542	0.306483	0.283963	CAV1/CHMP6/THY1	3
BP	GO:0071709	membrane assembly	3/200	58/18800	0.0238542	0.306483	0.283963	CAV1/CHMP6/RCC1	3
BP	GO:0090596	sensory organ morphogenesis	7/200	266/18800	0.0240043	0.306804	0.284261	LHFPL5/FBN1/IMPG2/HMX2/RARG/NEUROG1/THY1	7
BP	GO:0031468	nuclear membrane reassembly	2/200	23/18800	0.0246033	0.311219	0.288351	CHMP6/RCC1	2
BP	GO:0046697	decidualization	2/200	23/18800	0.0246033	0.311219	0.288351	STC1/GHSR	2
BP	GO:0007200	phospholipase C-activating G protein-coupled receptor signaling pathway	4/200	104/18800	0.0250758	0.315569	0.292381	OPRL1/ADRA1D/TACR1/HCRT	4
BP	GO:0050727	regulation of inflammatory response	9/200	394/18800	0.0254979	0.319245	0.295787	KLKB1/LTA/F12/GHSR/FFAR3/ADORA1/CCL24/GPR31/TTBK1	9
BP	GO:1903169	regulation of calcium ion transmembrane transport	5/200	156/18800	0.0257889	0.320493	0.296943	OPRL1/CRHR1/LIME1/HRC/THY1	5
BP	GO:0002027	regulation of heart rate	4/200	105/18800	0.0258588	0.320493	0.296943	GJD3/CAV1/ADRA1D/HRC	4
BP	GO:0044706	multi-multicellular organism process	6/200	213/18800	0.0266402	0.320642	0.297082	KLK14/STC1/GHSR/CRHR1/TACR1/PGF	6
BP	GO:0007274	neuromuscular synaptic transmission	2/200	24/18800	0.0266549	0.320642	0.297082	P2RX3/P2RX2	2
BP	GO:0021801	cerebral cortex radial glia-guided migration	2/200	24/18800	0.0266549	0.320642	0.297082	CDK5R2/DAB1	2
BP	GO:0022030	telencephalon glial cell migration	2/200	24/18800	0.0266549	0.320642	0.297082	CDK5R2/DAB1	2
BP	GO:0042730	fibrinolysis	2/200	24/18800	0.0266549	0.320642	0.297082	KLKB1/F12	2
BP	GO:1903792	negative regulation of anion transport	2/200	24/18800	0.0266549	0.320642	0.297082	HTR1B/ADORA1	2
BP	GO:0021885	forebrain cell migration	3/200	61/18800	0.0271908	0.325494	0.301578	CDK5R2/DAB1/FOXB1	3
BP	GO:0007218	neuropeptide signaling pathway	4/200	108/18800	0.0282957	0.331498	0.30714	PROKR1/OPRL1/NPBWR1/HCRT	4
BP	GO:0044091	membrane biogenesis	3/200	62/18800	0.0283555	0.331498	0.30714	CAV1/CHMP6/RCC1	3
BP	GO:0006817	phosphate ion transport	2/200	25/18800	0.0287731	0.331498	0.30714	SLC34A1/SLC34A3	2
BP	GO:0031639	plasminogen activation	2/200	25/18800	0.0287731	0.331498	0.30714	KLKB1/F12	2
BP	GO:0051307	meiotic chromosome separation	2/200	25/18800	0.0287731	0.331498	0.30714	MOS/CORT	2
BP	GO:0060074	synapse maturation	2/200	25/18800	0.0287731	0.331498	0.30714	CDC20/ARHGEF15	2
BP	GO:0086064	cell communication by electrical coupling involved in cardiac conduction	2/200	25/18800	0.0287731	0.331498	0.30714	CAV1/HRC	2
BP	GO:2000311	regulation of AMPA receptor activity	2/200	25/18800	0.0287731	0.331498	0.30714	PRRT1/CACNG8	2
BP	GO:0050806	positive regulation of synaptic transmission	5/200	161/18800	0.0290183	0.332761	0.308311	PRRT1/CACNG8/ADORA1/TACR1/CRHR2	5
BP	GO:0002685	regulation of leukocyte migration	6/200	218/18800	0.0293864	0.335415	0.310769	ADORA1/CCL24/TACR1/PGF/EMILIN1/THY1	6
BP	GO:0019229	regulation of vasoconstriction	3/200	64/18800	0.0307634	0.345303	0.319931	CAV1/ADRA1D/TACR1	3
BP	GO:0031638	zymogen activation	3/200	64/18800	0.0307634	0.345303	0.319931	KLKB1/F12/HGFAC	3
BP	GO:0006821	chloride transport	4/200	111/18800	0.030865	0.345303	0.319931	CLCN1/BEST4/CLCNKA/GABRP	4
BP	GO:0010954	positive regulation of protein processing	2/200	26/18800	0.0309563	0.345303	0.319931	KLKB1/F12	2
BP	GO:0045822	negative regulation of heart contraction	2/200	26/18800	0.0309563	0.345303	0.319931	GJD3/ADORA1	2
BP	GO:0035914	skeletal muscle cell differentiation	3/200	65/18800	0.0320064	0.353801	0.327804	ANKRD33/MYOG/MEF2D	3
BP	GO:0070613	regulation of protein processing	3/200	65/18800	0.0320064	0.353801	0.327804	KLKB1/F12/CHAC1	3
BP	GO:0007205	protein kinase C-activating G protein-coupled receptor signaling pathway	2/200	27/18800	0.0332029	0.354917	0.328838	HTR1B/HCRT	2
BP	GO:0010460	positive regulation of heart rate	2/200	27/18800	0.0332029	0.354917	0.328838	ADRA1D/HRC	2
BP	GO:0010875	positive regulation of cholesterol efflux	2/200	27/18800	0.0332029	0.354917	0.328838	CAV1/ZDHHC8	2
BP	GO:0010996	response to auditory stimulus	2/200	27/18800	0.0332029	0.354917	0.328838	TACR1/NEUROG1	2
BP	GO:0046426	negative regulation of receptor signaling pathway via JAK-STAT	2/200	27/18800	0.0332029	0.354917	0.328838	CAV1/DAB1	2
BP	GO:0071880	adenylate cyclase-activating adrenergic receptor signaling pathway	2/200	27/18800	0.0332029	0.354917	0.328838	ADRB3/ADRA1D	2
BP	GO:1903523	negative regulation of blood circulation	2/200	27/18800	0.0332029	0.354917	0.328838	GJD3/ADORA1	2
BP	GO:0030193	regulation of blood coagulation	3/200	66/18800	0.0332755	0.354917	0.328838	KLKB1/F12/CAV1	3
BP	GO:0060348	bone development	6/200	225/18800	0.0335344	0.354917	0.328838	MAPK11/FBN1/STC1/RARG/MEF2D/NEUROG1	6
BP	GO:0003014	renal system process	4/200	114/18800	0.0335675	0.354917	0.328838	STC1/OPRL1/ADORA1/TACR1	4
BP	GO:0001666	response to hypoxia	7/200	286/18800	0.0336983	0.354917	0.328838	STC1/LTA/CAV1/P2RX3/ADORA1/PGF/P2RX2	7
BP	GO:0051926	negative regulation of calcium ion transport	3/200	67/18800	0.0345704	0.360102	0.333642	STC1/OPRL1/CRHR1	3
BP	GO:1904062	regulation of cation transmembrane transport	8/200	352/18800	0.0350579	0.360102	0.333642	OPRL1/CAV1/PRRT1/CRHR1/CACNG8/LIME1/HRC/THY1	8
BP	GO:0003416	endochondral bone growth	2/200	28/18800	0.0355112	0.360102	0.333642	STC1/RARG	2
BP	GO:0014072	response to isoquinoline alkaloid	2/200	28/18800	0.0355112	0.360102	0.333642	MAP1LC3A/TACR1	2
BP	GO:0030431	sleep	2/200	28/18800	0.0355112	0.360102	0.333642	ADORA1/HCRT	2
BP	GO:0043278	response to morphine	2/200	28/18800	0.0355112	0.360102	0.333642	MAP1LC3A/TACR1	2
BP	GO:0043949	regulation of cAMP-mediated signaling	2/200	28/18800	0.0355112	0.360102	0.333642	OPRL1/GIPR	2
BP	GO:1903319	positive regulation of protein maturation	2/200	28/18800	0.0355112	0.360102	0.333642	KLKB1/F12	2
BP	GO:1903779	regulation of cardiac conduction	2/200	28/18800	0.0355112	0.360102	0.333642	GJD3/NKX2-5	2
BP	GO:1900046	regulation of hemostasis	3/200	68/18800	0.0358911	0.36097	0.334447	KLKB1/F12/CAV1	3
BP	GO:1903317	regulation of protein maturation	3/200	68/18800	0.0358911	0.36097	0.334447	KLKB1/F12/CHAC1	3
BP	GO:0042063	gliogenesis	7/200	291/18800	0.0364773	0.365368	0.338521	LTA/CDK5R2/CNTNAP1/LAMC3/DAB1/TTBK1/DUSP15	7
BP	GO:0046883	regulation of hormone secretion	6/200	231/18800	0.0373781	0.37287	0.345472	GHSR/CRHR1/FFAR3/GIPR/ADORA1/TACR1	6
BP	GO:0010469	regulation of signaling receptor activity	5/200	173/18800	0.0377774	0.373322	0.345891	PRRT1/CACNG8/MUC4/ADORA1/CHMP6	5
BP	GO:0033561	regulation of water loss via skin	2/200	29/18800	0.0378799	0.373322	0.345891	ACER1/ALOXE3	2
BP	GO:0097066	response to thyroid hormone	2/200	29/18800	0.0378799	0.373322	0.345891	SLC34A1/GHSR	2
BP	GO:0048562	embryonic organ morphogenesis	7/200	294/18800	0.0382153	0.373627	0.346174	LHFPL5/FBN1/NKX2-5/HMX2/RARG/FOXH1/NEUROG1	7
BP	GO:0071375	cellular response to peptide hormone stimulus	7/200	294/18800	0.0382153	0.373627	0.346174	FBN1/CAV1/GHSR/CRHR1/FFAR3/WDTC1/CRHR2	7
BP	GO:0051966	regulation of synaptic transmission, glutamatergic	3/200	70/18800	0.0386095	0.375564	0.347968	HTR1B/CACNG8/ADORA1	3
BP	GO:0033002	muscle cell proliferation	6/200	233/18800	0.0387195	0.375564	0.347968	MAPK11/HTR1B/NKX2-5/TACR1/MYOG/MEF2D	6
BP	GO:0007411	axon guidance	6/200	234/18800	0.0394016	0.376554	0.348885	GFRA3/CDK5R2/NTN3/OR10A4/NOVA2/EVX1	6
BP	GO:0043588	skin development	7/200	296/18800	0.0394038	0.376554	0.348885	KRT85/LCE3D/KRTAP6-3/ACER1/ALOXE3/KRT81/EVPL	7
BP	GO:0050805	negative regulation of synaptic transmission	3/200	71/18800	0.0400071	0.376554	0.348885	HTR1B/PRRT1/ADORA1	3
BP	GO:0050818	regulation of coagulation	3/200	71/18800	0.0400071	0.376554	0.348885	KLKB1/F12/CAV1	3
BP	GO:0097485	neuron projection guidance	6/200	235/18800	0.0400913	0.376554	0.348885	GFRA3/CDK5R2/NTN3/OR10A4/NOVA2/EVX1	6
BP	GO:0007176	regulation of epidermal growth factor-activated receptor activity	2/200	30/18800	0.0403072	0.376554	0.348885	ADORA1/CHMP6	2
BP	GO:0033198	response to ATP	2/200	30/18800	0.0403072	0.376554	0.348885	P2RX3/P2RX2	2
BP	GO:0040018	positive regulation of multicellular organism growth	2/200	30/18800	0.0403072	0.376554	0.348885	FOXS1/GHSR	2
BP	GO:0060292	long-term synaptic depression	2/200	30/18800	0.0403072	0.376554	0.348885	PRRT1/ADORA1	2
BP	GO:0051209	release of sequestered calcium ion into cytosol	4/200	121/18800	0.040395	0.376554	0.348885	XCR1/LIME1/HRC/THY1	4
BP	GO:0001659	temperature homeostasis	5/200	177/18800	0.0410203	0.376554	0.348885	ADRB3/CAV1/ADORA1/HCRT/NOVA2	5
BP	GO:0036293	response to decreased oxygen levels	7/200	299/18800	0.0412316	0.376554	0.348885	STC1/LTA/CAV1/P2RX3/ADORA1/PGF/P2RX2	7
BP	GO:0001736	establishment of planar polarity	3/200	72/18800	0.04143	0.376554	0.348885	NPHP1/TIAM1/GPC4	3
BP	GO:0007164	establishment of tissue polarity	3/200	72/18800	0.04143	0.376554	0.348885	NPHP1/TIAM1/GPC4	3
BP	GO:0014855	striated muscle cell proliferation	3/200	72/18800	0.04143	0.376554	0.348885	MAPK11/NKX2-5/MYOG	3
BP	GO:0051937	catecholamine transport	3/200	72/18800	0.04143	0.376554	0.348885	HTR1B/GHSR/FFAR3	3
BP	GO:0051283	negative regulation of sequestering of calcium ion	4/200	122/18800	0.0414301	0.376554	0.348885	XCR1/LIME1/HRC/THY1	4
BP	GO:0006941	striated muscle contraction	5/200	178/18800	0.0418566	0.379027	0.351176	STC1/CAV1/NKX2-5/ADORA1/HRC	5
BP	GO:0045987	positive regulation of smooth muscle contraction	2/200	31/18800	0.0427918	0.379866	0.351954	GHSR/TACR1	2
BP	GO:0048710	regulation of astrocyte differentiation	2/200	31/18800	0.0427918	0.379866	0.351954	DAB1/TTBK1	2
BP	GO:0060351	cartilage development involved in endochondral bone morphogenesis	2/200	31/18800	0.0427918	0.379866	0.351954	STC1/RARG	2
BP	GO:0061384	heart trabecula morphogenesis	2/200	31/18800	0.0427918	0.379866	0.351954	NKX2-5/FOXH1	2
BP	GO:0098868	bone growth	2/200	31/18800	0.0427918	0.379866	0.351954	STC1/RARG	2
BP	GO:0033555	multicellular organismal response to stress	3/200	73/18800	0.0428782	0.379866	0.351954	P2RX3/TACR1/P2RX2	3
BP	GO:0051282	regulation of sequestering of calcium ion	4/200	124/18800	0.0435453	0.383011	0.354868	XCR1/LIME1/HRC/THY1	4
BP	GO:1904375	regulation of protein localization to cell periphery	4/200	124/18800	0.0435453	0.383011	0.354868	GHSR/ZDHHC8/ARHGEF16/GPC4	4
BP	GO:0019932	second-messenger-mediated signaling	7/200	303/18800	0.0437534	0.383467	0.355291	TRPM5/XCR1/OPRL1/P2RX3/GIPR/HRC/P2RX2	7
BP	GO:0003180	aortic valve morphogenesis	2/200	32/18800	0.0453321	0.392339	0.363511	NKX2-5/EMILIN1	2
BP	GO:0010644	cell communication by electrical coupling	2/200	32/18800	0.0453321	0.392339	0.363511	CAV1/HRC	2
BP	GO:0040020	regulation of meiotic nuclear division	2/200	32/18800	0.0453321	0.392339	0.363511	CDC20/MOS	2
BP	GO:0021536	diencephalon development	3/200	75/18800	0.0458498	0.392339	0.363511	OTP/PROP1/FOXB1	3
BP	GO:0045685	regulation of glial cell differentiation	3/200	75/18800	0.0458498	0.392339	0.363511	DAB1/TTBK1/DUSP15	3
BP	GO:0086003	cardiac muscle cell contraction	3/200	75/18800	0.0458498	0.392339	0.363511	STC1/CAV1/ADORA1	3
BP	GO:0006813	potassium ion transport	6/200	243/18800	0.0458848	0.392339	0.363511	TRPM5/CAV1/ADORA1/HCRT/KCNQ3/KCNK7	6
BP	GO:0001893	maternal placenta development	2/200	33/18800	0.0479267	0.401644	0.372131	STC1/GHSR	2
BP	GO:0018345	protein palmitoylation	2/200	33/18800	0.0479267	0.401644	0.372131	ZDHHC8/PORCN	2
BP	GO:0021799	cerebral cortex radially oriented cell migration	2/200	33/18800	0.0479267	0.401644	0.372131	CDK5R2/DAB1	2
BP	GO:0070050	neuron cellular homeostasis	2/200	33/18800	0.0479267	0.401644	0.372131	HTR1B/ADORA1	2
BP	GO:0071875	adrenergic receptor signaling pathway	2/200	33/18800	0.0479267	0.401644	0.372131	ADRB3/ADRA1D	2
BP	GO:0051208	sequestering of calcium ion	4/200	128/18800	0.047955	0.401644	0.372131	XCR1/LIME1/HRC/THY1	4
BP	GO:0051339	regulation of lyase activity	3/200	77/18800	0.0489208	0.408339	0.378335	ADRB3/CRHR1/GIPR	3
CC	GO:0005882	intermediate filament	11/213	216/19594	2.55808e-05	0.00726495	0.00697414	KRTAP11-1/KRT32/KRT85/KRTAP4-11/KRTAP6-3/KRTAP10-10/KRT31/KRTAP2-1/KRTAP4-12/KRT81/EVPL	11
CC	GO:0045111	intermediate filament cytoskeleton	11/213	257/19594	0.000122583	0.0174068	0.0167101	KRTAP11-1/KRT32/KRT85/KRTAP4-11/KRTAP6-3/KRTAP10-10/KRT31/KRTAP2-1/KRTAP4-12/KRT81/EVPL	11
CC	GO:0045095	keratin filament	6/213	102/19594	0.000870417	0.0823995	0.079101	KRT85/KRTAP4-11/KRTAP10-10/KRTAP2-1/KRTAP4-12/KRT81	6
CC	GO:0005791	rough endoplasmic reticulum	5/213	79/19594	0.00170053	0.120738	0.115905	SFTPA1/F12/P2RX3/HGFAC/HCRT	5
CC	GO:0034707	chloride channel complex	4/213	52/19594	0.0024439	0.138813	0.133257	CLCN1/BEST4/CLCNKA/GABRP	4
CC	GO:0044304	main axon	4/213	61/19594	0.00436705	0.206707	0.198433	CNTNAP1/ADORA1/KCNQ3/THY1	4
CC	GO:0099056	integral component of presynaptic membrane	4/213	67/19594	0.00609895	0.222918	0.213994	HTR1B/SLC6A5/P2RX3/ADORA1	4
CC	GO:0062023	collagen-containing extracellular matrix	11/213	429/19594	0.00748186	0.222918	0.213994	FBN1/EMILIN3/F12/EDIL3/HMCN2/IMPG2/NTN3/LAMC3/GPC4/EMILIN1/FBN3	11
CC	GO:0097060	synaptic membrane	10/213	373/19594	0.00786643	0.222918	0.213994	HTR1B/SLC6A5/PRRT1/P2RX3/GHSR/CACNG8/CNTNAP1/ADORA1/PDLIM4/GABRP	10
CC	GO:0030673	axolemma	2/213	13/19594	0.00847838	0.222918	0.213994	ADORA1/THY1	2
CC	GO:0098889	intrinsic component of presynaptic membrane	4/213	74/19594	0.00863413	0.222918	0.213994	HTR1B/SLC6A5/P2RX3/ADORA1	4
CC	GO:0005639	integral component of nuclear inner membrane	2/213	18/19594	0.0160488	0.32556	0.312528	P2RX3/P2RX2	2
CC	GO:0031229	intrinsic component of nuclear inner membrane	2/213	18/19594	0.0160488	0.32556	0.312528	P2RX3/P2RX2	2
CC	GO:0044305	calyx of Held	2/213	18/19594	0.0160488	0.32556	0.312528	HTR1B/ADORA1	2
CC	GO:0042734	presynaptic membrane	5/213	143/19594	0.0201253	0.381039	0.365786	HTR1B/SLC6A5/P2RX3/CNTNAP1/ADORA1	5
CC	GO:0031526	brush border membrane	3/213	55/19594	0.0219635	0.389852	0.374246	SLC34A1/AMN/SLC34A3	3
CC	GO:0099699	integral component of synaptic membrane	5/213	149/19594	0.023545	0.393339	0.377594	HTR1B/SLC6A5/P2RX3/GHSR/ADORA1	5
CC	GO:0005796	Golgi lumen	4/213	104/19594	0.0268837	0.424164	0.407185	MUC4/GPC4/LALBA/LHB	4
CC	GO:0099240	intrinsic component of synaptic membrane	5/213	160/19594	0.0307435	0.43564	0.418202	HTR1B/SLC6A5/P2RX3/GHSR/ADORA1	5
CC	GO:0032281	AMPA glutamate receptor complex	2/213	26/19594	0.0322128	0.43564	0.418202	CACNG8/PORCN	2
CC	GO:0046930	pore complex	2/213	26/19594	0.0322128	0.43564	0.418202	PDZD11/C9	2
CC	GO:0043679	axon terminus	4/213	113/19594	0.0349502	0.451175	0.433115	HTR1B/P2RX3/ADORA1/CRHR2	4
CC	GO:0002080	acrosomal membrane	2/213	28/19594	0.0369415	0.456147	0.437888	CAV1/TMEM95	2
CC	GO:0034702	ion channel complex	7/213	294/19594	0.0421802	0.482453	0.46314	CLCN1/CACNG8/BEST4/CLCNKA/PORCN/GABRP/KCNQ3	7
CC	GO:0016324	apical plasma membrane	8/213	358/19594	0.0424694	0.482453	0.46314	LHFPL5/STC1/SLC34A1/ACY3/AMN/P2RX2/SLC34A3/THY1	8
MF	GO:0097493	structural molecule activity conferring elasticity	3/207	11/18410	0.000216291	0.0303609	0.0281879	FBN1/EMILIN3/EMILIN1	3
MF	GO:0008227	G protein-coupled amine receptor activity	5/207	51/18410	0.000264215	0.0303609	0.0281879	ADRB3/TAAR2/HTR1B/ADRA1D/OR10H2	5
MF	GO:0008528	G protein-coupled peptide receptor activity	8/207	148/18410	0.00027393	0.0303609	0.0281879	PROKR1/XCR1/OPRL1/CRHR1/GIPR/TACR1/NPBWR1/CRHR2	8
MF	GO:0001653	peptide receptor activity	8/207	154/18410	0.00035824	0.0303609	0.0281879	PROKR1/XCR1/OPRL1/CRHR1/GIPR/TACR1/NPBWR1/CRHR2	8
MF	GO:0005201	extracellular matrix structural constituent	8/207	172/18410	0.00074528	0.05053	0.0469134	FBN1/EMILIN3/EDIL3/HMCN2/IMPG2/MUC4/EMILIN1/FBN3	8
MF	GO:0017046	peptide hormone binding	4/207	52/18410	0.00275679	0.155759	0.144611	GHSR/CRHR1/GIPR/CRHR2	4
MF	GO:0004252	serine-type endopeptidase activity	7/207	174/18410	0.00358705	0.173015	0.160631	KLKB1/KLK9/KLK14/F12/HGFAC/C1S/CTRB2	7
MF	GO:0005216	ion channel activity	12/207	442/18410	0.00440279	0.173015	0.160631	TRPM5/HTR1B/CLCN1/GJD3/P2RX3/CACNG8/BEST4/CLCNKA/GABRP/KCNQ3/KCNK7/P2RX2	12
MF	GO:0022836	gated channel activity	10/207	340/18410	0.00525847	0.173015	0.160631	TRPM5/HTR1B/CLCN1/P2RX3/CACNG8/CLCNKA/GABRP/KCNQ3/KCNK7/P2RX2	10
MF	GO:0008236	serine-type peptidase activity	7/207	191/18410	0.00594292	0.173015	0.160631	KLKB1/KLK9/KLK14/F12/HGFAC/C1S/CTRB2	7
MF	GO:0005247	voltage-gated chloride channel activity	2/207	11/18410	0.00647283	0.173015	0.160631	CLCN1/CLCNKA	2
MF	GO:0005436	sodium:phosphate symporter activity	2/207	11/18410	0.00647283	0.173015	0.160631	SLC34A1/SLC34A3	2
MF	GO:0017171	serine hydrolase activity	7/207	195/18410	0.00663478	0.173015	0.160631	KLKB1/KLK9/KLK14/F12/HGFAC/C1S/CTRB2	7
MF	GO:0005244	voltage-gated ion channel activity	7/207	201/18410	0.00778267	0.175888	0.163299	TRPM5/HTR1B/CLCN1/CACNG8/CLCNKA/KCNQ3/KCNK7	7
MF	GO:0022832	voltage-gated channel activity	7/207	201/18410	0.00778267	0.175888	0.163299	TRPM5/HTR1B/CLCN1/CACNG8/CLCNKA/KCNQ3/KCNK7	7
MF	GO:0015267	channel activity	12/207	489/18410	0.00952936	0.182305	0.169257	TRPM5/HTR1B/CLCN1/GJD3/P2RX3/CACNG8/BEST4/CLCNKA/GABRP/KCNQ3/KCNK7/P2RX2	12
MF	GO:0022803	passive transmembrane transporter activity	12/207	490/18410	0.00967462	0.182305	0.169257	TRPM5/HTR1B/CLCN1/GJD3/P2RX3/CACNG8/BEST4/CLCNKA/GABRP/KCNQ3/KCNK7/P2RX2	12
MF	GO:0005254	chloride channel activity	4/207	74/18410	0.00967993	0.182305	0.169257	CLCN1/BEST4/CLCNKA/GABRP	4
MF	GO:0036041	long-chain fatty acid binding	2/207	15/18410	0.0119977	0.20848	0.193558	OXER1/GPR31	2
MF	GO:0005179	hormone activity	5/207	122/18410	0.0122997	0.20848	0.193558	FBN1/STC1/CORT/HCRT/LHB	5
MF	GO:0008188	neuropeptide receptor activity	3/207	45/18410	0.0140572	0.225697	0.209543	PROKR1/TACR1/NPBWR1	3
MF	GO:0008301	DNA binding, bending	2/207	17/18410	0.0153128	0.225697	0.209543	FOXL1/HMGB4	2
MF	GO:0008308	voltage-gated anion channel activity	2/207	17/18410	0.0153128	0.225697	0.209543	CLCN1/CLCNKA	2
MF	GO:0005253	anion channel activity	4/207	87/18410	0.0167405	0.227001	0.210754	CLCN1/BEST4/CLCNKA/GABRP	4
MF	GO:0042562	hormone binding	4/207	87/18410	0.0167405	0.227001	0.210754	GHSR/CRHR1/GIPR/CRHR2	4
MF	GO:0001614	purinergic nucleotide receptor activity	2/207	21/18410	0.0229606	0.270585	0.251219	P2RX3/P2RX2	2
MF	GO:0016502	nucleotide receptor activity	2/207	21/18410	0.0229606	0.270585	0.251219	P2RX3/P2RX2	2
MF	GO:0015293	symporter activity	5/207	144/18410	0.0234717	0.270585	0.251219	SLC16A11/SLC6A5/SLC34A1/SLC36A3/SLC34A3	5
MF	GO:0004984	olfactory receptor activity	10/207	430/18410	0.023976	0.270585	0.251219	OR10G8/OR5H1/OR2A25/OR10A5/OR4D2/OR1S2/OR7E24/OR1L3/OR10A4/OR10H2	10
MF	GO:0005416	amino acid:cation symporter activity	2/207	22/18410	0.0250724	0.270585	0.251219	SLC6A5/SLC36A3	2
MF	GO:0016917	GABA receptor activity	2/207	22/18410	0.0250724	0.270585	0.251219	GPR156/GABRP	2
MF	GO:0015108	chloride transmembrane transporter activity	4/207	99/18410	0.025542	0.270585	0.251219	CLCN1/BEST4/CLCNKA/GABRP	4
MF	GO:1901567	fatty acid derivative binding	2/207	23/18410	0.0272601	0.280035	0.259993	ACOT12/OXER1	2
MF	GO:0015294	solute:cation symporter activity	4/207	104/18410	0.0298939	0.298059	0.276726	SLC6A5/SLC34A1/SLC36A3/SLC34A3	4
MF	GO:0030594	neurotransmitter receptor activity	4/207	111/18410	0.0366808	0.355279	0.329851	HTR1B/ADORA1/GABRP/OR10H2	4
MF	GO:0005231	excitatory extracellular ligand-gated ion channel activity	2/207	29/18410	0.0418728	0.394302	0.366081	P2RX3/P2RX2	2
MF	GO:0005184	neuropeptide hormone activity	2/207	30/18410	0.0445389	0.408072	0.378865	CORT/HCRT	2
MF	GO:0031210	phosphatidylcholine binding	2/207	31/18410	0.0472661	0.412737	0.383196	GPR12/GPR119	2
MF	GO:0015370	solute:sodium symporter activity	3/207	72/18410	0.047483	0.412737	0.383196	SLC6A5/SLC34A1/SLC34A3	3
MF	GO:0005230	extracellular ligand-gated ion channel activity	3/207	73/18410	0.0491222	0.413851	0.384231	P2RX3/GABRP/P2RX2	3

## Sheet: Table S3
Supplementary Table 3: Kyoto Encyclopedia of Genes and Genomes (KEGG) analysis between the two CRG-subgroups.
ID	Description	GeneRatio	BgRatio	pvalue	p.adjust	qvalue	geneID	Count
hsa04080	Neuroactive ligand-receptor interaction	19/95	362/8164	2.48665e-08	4.57544e-06	4.52832e-06	ADRB3/TAAR2/HTR1B/OPRL1/P2RX3/GHSR/ADRA1D/CRHR1/CORT/GIPR/ADORA1/GPR156/TACR1/NPBWR1/HCRT/CRHR2/GABRP/LHB/P2RX2	19
hsa04024	cAMP signaling pathway	10/95	221/8164	0.000233075	0.0214429	0.0212221	HTR1B/CALML4/GHSR/CRHR1/GIPR/ADORA1/TIAM1/GPR119/CRHR2/LHB	10
hsa04020	Calcium signaling pathway	8/95	240/8164	0.00668205	0.409832	0.405612	ADRB3/CALML4/P2RX3/ADRA1D/TACR1/HRC/FGF3/P2RX2	8
hsa05133	Pertussis	4/95	76/8164	0.0116619	0.464877	0.46009	SFTPA1/MAPK11/CALML4/C1S	4
hsa04740	Olfactory transduction	11/95	439/8164	0.0126584	0.464877	0.46009	OR10G8/OR5H1/OR2A25/OR10A5/OR4D2/CALML4/OR1S2/OR7E24/OR1L3/OR10A4/OR10H2	11
hsa04610	Complement and coagulation cascades	4/95	85/8164	0.0170109	0.464877	0.46009	KLKB1/F12/C1S/C9	4
hsa04742	Taste transduction	4/95	86/8164	0.0176856	0.464877	0.46009	TRPM5/HTR1B/P2RX3/P2RX2	4
hsa04970	Salivary secretion	4/95	92/8164	0.0220838	0.507926	0.502696	ADRB3/CST2/CALML4/ADRA1D	4
hsa04330	Notch signaling pathway	3/95	59/8164	0.0310535	0.634872	0.628334	ATXN1L/PTCRA/NUMBL	3
hsa04022	cGMP-PKG signaling pathway	5/95	167/8164	0.0448647	0.771051	0.763111	ADRB3/CALML4/ADRA1D/ADORA1/MEF2D	5
hsa04924	Renin secretion	3/95	69/8164	0.0460955	0.771051	0.763111	ADRB3/CALML4/ADORA1	3
